# Supplementary material for: A Generalist Feeding on Brassicaceae: It Does Not Get Any Better with Selection
Source: Plants (Basel). 2021 May 11;10(5):954. doi: 10.3390/plants10050954 (PMC8150889; doi:10.3390/plants10050954)
Supplement: Supplementary file 1 [file plants-10-00954-s001.zip]

Archive with 1 entries (1 files):
- plants-1195455 supp.xlsx
