# Supplementary material for: A Generalist Feeding on Brassicaceae: It Does Not Get Any Better with Selection
Source: Plants (Basel). 2021 May 11;10(5):954. doi: 10.3390/plants10050954 (PMC8150889; doi:10.3390/plants10050954)
Supplement: Supplementary file 1 [file plants-10-00954-s001.zip › plants-1195455 supp.xlsx]

## Sheet: Supplementary table 1
Supplementary Table 1
Crucifer feeding species of Lepidoptera, their family, Number of host families and host plant species recorded in HOSTS
(a Database of the World’s Lepidopteran Hostplants)			https://www.nhm.ac.uk/our-science/data/hostplants/
Pest species highlighted
Family	Species	# host Families	# host Species	%Cruc F	%Cruc S	Host Relation
Arctiidae	Hypercompe abdominalis	2	2	0.5	0.5	Oligophagous
Arctiidae	Lacydes spectabilis	5	6	0.2	0.166667	Oligophagous
Arctiidae	Nyctemera baulus	3	7	0.333333	0.285714	Oligophagous
Arctiidae	Ocnogyna loewii	4	4	0.25	0.25	Oligophagous
Arctiidae	Platyprepia virginalis	5	8	0.2	0.125	Oligophagous
Arctiidae	Teracotona submacula	4	11	0.25	0.181818	Oligophagous
Arctiidae	Alpenus investigatorum	15	35	0.0666667	0.0285714	Polyphagous
Arctiidae	Amata passalis	7	26	0.142857	0.0384615	Polyphagous
Arctiidae	Amsacta lactinea	26	73	0.0384615	0.0410959	Polyphagous
Arctiidae	Arachnis picta	8	18	0.125	0.166667	Polyphagous
Arctiidae	Arctia villica	7	7	0.142857	0.142857	Polyphagous
Arctiidae	Creatonotos gangis	8	33	0.125	0.0606061	Polyphagous
Arctiidae	Estigmene acrea	23	66	0.0434783	0.0606061	Polyphagous
Arctiidae	Hypercompe indecisa	13	21	0.0769231	0.047619	Polyphagous
Arctiidae	Hypercompe scribonia	15	24	0.0666667	0.0416667	Polyphagous
Arctiidae	Notarctia proxima	8	9	0.125	0.111111	Polyphagous
Arctiidae	Paracles fusca	13	21	0.0769231	0.047619	Polyphagous
Arctiidae	Pericallia ricini	31	87	0.0322581	0.0344828	Polyphagous
Arctiidae	Spilosoma lubricipeda	15	24	0.0666667	0.0416667	Polyphagous
Arctiidae	Spilosoma obliqua	26	97	0.0384615	0.0721649	Polyphagous
Arctiidae	Spilosoma sumatrana	10	17	0.1	0.0588235	Polyphagous
Arctiidae	Spilosoma vestalis	8	11	0.125	0.0909091	Polyphagous
Arctiidae	Spilosoma virginica	45	130	0.0222222	0.0230769	Polyphagous
Cosmopterigidae	Pyroderces badia	17	37	0.0588235	0.0810811	Polyphagous
Gelechiidae	Dichomeris oceanis	3	10	0.333333	0.1	Oligophagous
Gelechiidae	Phthorimaea operculella	6	97	0.166667	0.0103093	Polyphagous
Gelechiidae	Dichomeris bolize	1	1	1	1	Specialist
Gelechiidae	Mesophleps trinotella	1	1	1	1	Specialist
Geometridae	Euphyia unangulata	8	11	0.125	0.0909091	Oligophagous
Geometridae	Eupithecia pulchellata	2	3	0.5	0.333333	Oligophagous
Geometridae	Idaea rusticata	3	3	0.333333	0.333333	Oligophagous
Geometridae	Scopula emissaria	6	13	0.166667	0.153846	Oligophagous
Geometridae	Scopula fibulata	6	12	0.166667	0.333333	Oligophagous
Geometridae	Xanthorhoe iduata	2	2	0.5	0.5	Oligophagous
Geometridae	Xanthorhoe saturata	4	6	0.25	0.5	Oligophagous
Geometridae	Anacamptodes fragilaria	15	29	0.0666667	0.0344828	Polyphagous
Geometridae	Eupithecia centaureata	11	27	0.0909091	0.037037	Polyphagous
Geometridae	Hemithea costipunctata	7	17	0.142857	0.117647	Polyphagous
Geometridae	Hemithea marina	8	11	0.125	0.0909091	Polyphagous
Geometridae	Orthonama obstipata	10	26	0.1	0.0769231	Polyphagous
Geometridae	Lithostege griseata	1	1	1	1	Specialist
Geometridae	Xanthorhoe designata	2	9	0.5	0.888889	Specialist
Geometridae	Xanthorhoe fluctuata	2	9	0.5	0.888889	Specialist
Geometridae	Xanthorhoe labradorensis	1	2	1	1	Specialist
Geometridae	Xanthorhoe liwagu	2	3	0.5	0.666667	Specialist
Geometridae	Xanthorhoe packardata	1	1	1	1	Specialist
Hepialidae	Endoclita excrescens	3	7	0.333333	0.00877193	Polyphagous
Hepialidae	Hepialus humuli	13	22	0.0769231	0.0175439	Polyphagous
Hepialidae	Korscheltellus lupulina	10	19	0.1	0.00877193	Polyphagous
Lasiocampidae	Chondrostega tingitana	3	3	0.333333	0.333333	Oligophagous
Lecithoceridae	Lecithocera	4	5	0.25	0.2	Oligophagous
Limacodidae	Parasa lepida	35	207	0.0285714	0.00966184	Polyphagous
Lymantriidae	Calliteara horsfieldii	27	74	0.037037	0.0135135	Polyphagous
Lymantriidae	Clethrogyna turbata	20	50	0.05	0.02	Polyphagous
Lymantriidae	Euproctis varians	9	18	0.111111	0.111111	Polyphagous
Lymantriidae	Olene mendosa	50	198	0.02	0.0151515	Polyphagous
Lymantriidae	Psalis pennatula	11	44	0.0909091	0.0227273	Polyphagous
Lymantriidae	Somena scintillans	38	147	0.0263158	0.00680272	Polyphagous
Lymantriidae	Sphrageidus virguncula	12	38	0.0833333	0.0789474	Polyphagous
Lymantriidae	Teia anartoides	18	32	0.0555556	0.03125	Polyphagous
Lymantriidae	Orvasca paradoxa	1	1	1	1	Specialist
Lyonetiidae	Bedellia somnulentella	5	23	0.2	0.0434783	Polyphagous
Noctuidae	Acontia notabilis	3	4	0.333333	0.25	Oligophagous
Noctuidae	Agrotis clavis	5	6	0.2	0.166667	Oligophagous
Noctuidae	Agrotis infusa	7	12	0.142857	0.25	Oligophagous
Noctuidae	Agrotis ripae	2	3	0.5	0.333333	Oligophagous
Noctuidae	Anuga constricta	4	11	0.25	0.0909091	Oligophagous
Noctuidae	Apamea dubitans	2	2	0.5	0.5	Oligophagous
Noctuidae	Athetis reclusa	2	2	0.5	0.5	Oligophagous
Noctuidae	Athetis singula	2	2	0.5	0.5	Oligophagous
Noctuidae	Chrysodeixis subsidens	4	4	0.25	0.25	Oligophagous
Noctuidae	Clytie illunaris	2	4	0.5	0.25	Oligophagous
Noctuidae	Cornutiplusia circumflexa	5	5	0.2	0.2	Oligophagous
Noctuidae	Crassivesica bochus	2	2	0.5	0.5	Oligophagous
Noctuidae	Diarsia intermixta	5	6	0.2	0.333333	Oligophagous
Noctuidae	Ercheia cyllaria	4	4	0.25	0.25	Oligophagous
Noctuidae	Euxoa brevipennis	3	6	0.333333	0.5	Oligophagous
Noctuidae	Euxoa catenula	5	10	0.2	0.2	Oligophagous
Noctuidae	Euxoa infausta	4	6	0.25	0.166667	Oligophagous
Noctuidae	Euxoa intrita	2	2	0.5	0.5	Oligophagous
Noctuidae	Litoprosopus futilis	2	5	0.5	0.2	Oligophagous
Noctuidae	Nephelodes minians	7	13	0.142857	0.153846	Oligophagous
Noctuidae	Neumichtis saliaris	4	4	0.25	0.25	Oligophagous
Noctuidae	Opigena polygona	4	5	0.25	0.2	Oligophagous
Noctuidae	Pseudoleucania bilitura	3	4	0.333333	0.25	Oligophagous
Noctuidae	Rictonis comma	3	3	0.333333	0.333333	Oligophagous
Noctuidae	Tripseuxoa strigata	4	12	0.25	0.166667	Oligophagous
Noctuidae	Abagrotis alternata	8	26	0.125	0.0384615	Polyphagous
Noctuidae	Achaea janata	32	186	0.03125	0.0215054	Polyphagous
Noctuidae	Actebia fennica	26	69	0.0384615	0.0144928	Polyphagous
Noctuidae	Aegoceropsis rectilinea	7	9	0.142857	0.111111	Polyphagous
Noctuidae	Agnorisma badinodis	9	14	0.111111	0.142857	Polyphagous
Noctuidae	Agrotis exclamationis	11	20	0.0909091	0.1	Polyphagous
Noctuidae	Agrotis gladiaria	11	20	0.0909091	0.05	Polyphagous
Noctuidae	Agrotis ipsilon	30	205	0.0333333	0.17561	Polyphagous
Noctuidae	Agrotis longidentifera	7	14	0.142857	0.0714286	Polyphagous
Noctuidae	Agrotis malefida	11	32	0.0909091	0.0625	Polyphagous
Noctuidae	Agrotis orthogonia	11	28	0.0909091	0.142857	Polyphagous
Noctuidae	Agrotis repleta	11	22	0.0909091	0.0909091	Polyphagous
Noctuidae	Agrotis segetum	21	99	0.047619	0.151515	Polyphagous
Noctuidae	Agrotis subterranea	17	73	0.0588235	0.0821918	Polyphagous
Noctuidae	Agrotis tokionis	6	9	0.166667	0.111111	Polyphagous
Noctuidae	Agrotis vetusta	13	22	0.0769231	0.0909091	Polyphagous
Noctuidae	Anagrapha falcifera	11	20	0.0909091	0.05	Polyphagous
Noctuidae	Apamea amputatrix	7	9	0.142857	0.111111	Polyphagous
Noctuidae	Apamea devastator	9	24	0.111111	0.0833333	Polyphagous
Noctuidae	Apina callisto	8	11	0.125	0.0909091	Polyphagous
Noctuidae	Argyrogramma signata	7	24	0.142857	0.125	Polyphagous
Noctuidae	Argyrogramma verruca	12	21	0.0833333	0.047619	Polyphagous
Noctuidae	Autographa californica	23	65	0.0434783	0.0461538	Polyphagous
Noctuidae	Autographa gamma	25	116	0.04	0.0775862	Polyphagous
Noctuidae	Autographa nigrisigna	7	18	0.142857	0.166667	Polyphagous
Noctuidae	Autographa precationis	11	19	0.0909091	0.0526316	Polyphagous
Noctuidae	Brithysana speyeri	9	18	0.111111	0.0555556	Polyphagous
Noctuidae	Chrysodeixis acuta	18	38	0.0555556	0.0526316	Polyphagous
Noctuidae	Chrysodeixis chalcites	28	149	0.0357143	0.0201342	Polyphagous
Noctuidae	Chrysodeixis eriosoma	18	41	0.0555556	0.121951	Polyphagous
Noctuidae	Condica sutor	3	16	0.333333	0.0625	Polyphagous
Noctuidae	Discestra trifolii	17	59	0.0588235	0.101695	Polyphagous
Noctuidae	Euxoa auxiliaris	16	51	0.0625	0.176471	Polyphagous
Noctuidae	Euxoa cursoria	9	11	0.111111	0.0909091	Polyphagous
Noctuidae	Euxoa detersa	8	17	0.125	0.0588235	Polyphagous
Noctuidae	Euxoa messoria	16	35	0.0625	0.142857	Polyphagous
Noctuidae	Euxoa nigricans	11	18	0.0909091	0.111111	Polyphagous
Noctuidae	Euxoa ochrogaster	11	21	0.0909091	0.142857	Polyphagous
Noctuidae	Euxoa scandens	9	18	0.111111	0.111111	Polyphagous
Noctuidae	Euxoa tessellata	15	38	0.0666667	0.0526316	Polyphagous
Noctuidae	Euxoa tritici	8	14	0.125	0.0714286	Polyphagous
Noctuidae	Feltia jaculifera	16	38	0.0625	0.0789474	Polyphagous
Noctuidae	Feltia subgothica	9	25	0.111111	0.08	Polyphagous
Noctuidae	Helicoverpa armigera	40	280	0.025	0.0142857	Polyphagous
Noctuidae	Helicoverpa punctigera	8	21	0.125	0.047619	Polyphagous
Noctuidae	Helicoverpa zea	38	258	0.0263158	0.0116279	Polyphagous
Noctuidae	Heliothis virescens	19	101	0.0526316	0.019802	Polyphagous
Noctuidae	Hydraecia micacea	15	42	0.0666667	0.0238095	Polyphagous
Noctuidae	Lacanobia atlantica	9	13	0.111111	0.0769231	Polyphagous
Noctuidae	Lacanobia contigua	15	33	0.0666667	0.030303	Polyphagous
Noctuidae	Lacanobia nevadae	7	11	0.142857	0.181818	Polyphagous
Noctuidae	Lacanobia oleracea	22	61	0.0454545	0.0655738	Polyphagous
Noctuidae	Lacanobia pisi	7	11	0.142857	0.0909091	Polyphagous
Noctuidae	Lacanobia suasa	15	28	0.0666667	0.0714286	Polyphagous
Noctuidae	Lacanobia subjuncta	12	23	0.0833333	0.0434783	Polyphagous
Noctuidae	Lacanobia thalassina	10	15	0.1	0.0666667	Polyphagous
Noctuidae	Lycophotia porphyrea	7	14	0.142857	0.0714286	Polyphagous
Noctuidae	Mamestra brassicae	14	40	0.0714286	0.225	Polyphagous
Noctuidae	Mamestra configurata	16	44	0.0625	0.0681818	Polyphagous
Noctuidae	Mamestra curialis	8	10	0.125	0.1	Polyphagous
Noctuidae	Megalographa biloba	15	25	0.0666667	0.04	Polyphagous
Noctuidae	Melanchra picta	26	75	0.0384615	0.0933333	Polyphagous
Noctuidae	Melanchra pisi	18	43	0.0555556	0.0232558	Polyphagous
Noctuidae	Mocis latipes	10	66	0.1	0.030303	Polyphagous
Noctuidae	Naenia typica	15	27	0.0666667	0.037037	Polyphagous
Noctuidae	Noctua pronuba	15	35	0.0666667	0.114286	Polyphagous
Noctuidae	Ochropleura flammatra	13	20	0.0769231	0.05	Polyphagous
Noctuidae	Papaipema nebris	31	108	0.0322581	0.00925926	Polyphagous
Noctuidae	Peridroma saucia	40	146	0.025	0.0753425	Polyphagous
Noctuidae	Phlogophora meticulosa	12	23	0.0833333	0.0434783	Polyphagous
Noctuidae	Protorthodes rufula	5	14	0.2	0.0714286	Polyphagous
Noctuidae	Pseudaletia separata	13	62	0.0769231	0.0483871	Polyphagous
Noctuidae	Pseudaletia unipuncta	18	82	0.0555556	0.0365854	Polyphagous
Noctuidae	Pseudoplusia includens	22	78	0.0454545	0.0512821	Polyphagous
Noctuidae	Rachiplusia nu	9	25	0.111111	0.08	Polyphagous
Noctuidae	Spaelotis clandestina	18	32	0.0555556	0.03125	Polyphagous
Noctuidae	Spodoptera dolichos	14	36	0.0714286	0.0833333	Polyphagous
Noctuidae	Spodoptera eridania	31	127	0.0322581	0.015748	Polyphagous
Noctuidae	Spodoptera exigua	34	251	0.0294118	0.0517928	Polyphagous
Noctuidae	Spodoptera frugiperda	33	177	0.030303	0.0112994	Polyphagous
Noctuidae	Spodoptera littoralis	25	99	0.04	0.040404	Polyphagous
Noctuidae	Spodoptera litura	69	458	0.0144928	0.0742358	Polyphagous
Noctuidae	Spodoptera mauritia	7	59	0.142857	0.0169492	Polyphagous
Noctuidae	Spodoptera ornithogalli	25	94	0.04	0.0425532	Polyphagous
Noctuidae	Spodoptera pecten	7	21	0.142857	0.0952381	Polyphagous
Noctuidae	Spodoptera praefica	16	43	0.0625	0.0232558	Polyphagous
Noctuidae	Sunira bicolorago	8	17	0.125	0.0588235	Polyphagous
Noctuidae	Syngrapha circumflexa	7	14	0.142857	0.142857	Polyphagous
Noctuidae	Syntheta nigerrima	7	7	0.142857	0.142857	Polyphagous
Noctuidae	Tiracola plagiata	29	115	0.0344828	0.0173913	Polyphagous
Noctuidae	Trichoplusia ni	27	126	0.037037	0.214286	Polyphagous
Noctuidae	Trichoplusia orichalcea	24	149	0.0416667	0.107383	Polyphagous
Noctuidae	Trichordestra legitima	11	37	0.0909091	0.0810811	Polyphagous
Noctuidae	Xestia c-nigrum	31	72	0.0322581	0.0416667	Polyphagous
Noctuidae	Xylena exsoleta	22	31	0.0454545	0.0645161	Polyphagous
Noctuidae	Xylena vetusta	13	21	0.0769231	0.047619	Polyphagous
Noctuidae	Zurobata vacillans	8	10	0.125	0.1	Polyphagous
Noctuidae	Copablepharon viridisparsa	1	3	1	1	Specialist
Noctuidae	Cucullia celsiae	1	1	1	1	Specialist
Nymphalidae	Argynnis paphia	4	16	0.25	0.25	Oligophagous
Nymphalidae	Boloria pales	3	7	0.333333	0.142857	Oligophagous
Nymphalidae	Vanessa cardui	25	301	0.04	0.00664452	Polyphagous
Nymphalidae	Amauris tartarea	1	2	1	1	Specialist
Papilionidae	Papilio polyxenes	5	115	0.2	0.00869565	Polyphagous
Pieridae	Appias drusilla	4	15	0.25	0.0666667	Oligophagous
Pieridae	Appias epaphia	2	13	0.5	0.0769231	Oligophagous
Pieridae	Appias libythea	3	14	0.333333	0.142857	Oligophagous
Pieridae	Appias lyncida	2	17	0.5	0.117647	Oligophagous
Pieridae	Archonias tereas	2	2	0.5	0.5	Oligophagous
Pieridae	Belenois zochalia	3	19	0.333333	0.157895	Oligophagous
Pieridae	Catasticta bithys	2	2	0.5	0.5	Oligophagous
Pieridae	Colias occidentalis	2	11	0.5	0.272727	Oligophagous
Pieridae	Hebomoia glaucippe	2	30	0.5	0.0333333	Oligophagous
Pieridae	Leptophobia aripa	2	3	0.5	0.333333	Oligophagous
Pieridae	Perrhybris pyrrha	2	2	0.5	0.5	Oligophagous
Pieridae	Phoebis sennae	3	35	0.333333	0.0285714	Oligophagous
Pieridae	Phoebis statira	3	5	0.333333	0.4	Oligophagous
Pieridae	Phoebis trite	2	4	0.5	0.25	Oligophagous
Pieridae	Pieris pylotis	2	3	0.5	0.333333	Oligophagous
Pieridae	Anthocharis cardamines	1	13	1	1	Specialist
Pieridae	Anthocharis sara	1	52	1	1	Specialist
Pieridae	Artogeia canidia	2	13	0.5	0.923077	Specialist
Pieridae	Ascia monuste	6	52	0.166667	0.557692	Specialist
Pieridae	Euchloe ausonia	1	1	1	1	Specialist
Pieridae	Euchloe ausonides	1	30	1	1	Specialist
Pieridae	Euchloe belemia	1	3	1	1	Specialist
Pieridae	Euchloe creusa	1	2	1	1	Specialist
Pieridae	Euchloe hyantis	1	40	1	1	Specialist
Pieridae	Euchloe olympia	1	9	1	1	Specialist
Pieridae	Hesperocharis marchalii	3	6	0.333333	0.666667	Specialist
Pieridae	Hypsochila sterodice	1	1	1	1	Specialist
Pieridae	Paramidea lanceolata	1	9	1	1	Specialist
Pieridae	Paramidea midea	1	18	1	1	Specialist
Pieridae	Pieris brassicae	6	53	0.166667	0.773585	Specialist
Pieridae	Pieris brassicoides	2	3	0.5	0.666667	Specialist
Pieridae	Pieris callidice	1	1	1	1	Specialist
Pieridae	Pieris canidia	4	11	0.25	0.636364	Specialist
Pieridae	Pieris chloridice	1	1	1	1	Specialist
Pieridae	Pieris daplidice	2	15	0.5	0.8	Specialist
Pieridae	Pieris helice	2	3	0.5	0.666667	Specialist
Pieridae	Pieris melete	1	1	1	1	Specialist
Pieridae	Pieris napi	4	60	0.25	0.9	Specialist
Pieridae	Pieris rapae	6	115	0.166667	0.843478	Specialist
Pieridae	Pieris virginiensis	1	7	1	1	Specialist
Pieridae	Pontia beckerii	2	20	0.5	0.85	Specialist
Pieridae	Pontia glauconome	3	9	0.333333	0.555556	Specialist
Pieridae	Pontia helice	3	15	0.333333	0.733333	Specialist
Pieridae	Pontia occidentalis	4	36	0.25	0.888889	Specialist
Pieridae	Pontia protodice	3	56	0.333333	0.875	Specialist
Pieridae	Pontia sisymbrii	1	21	1	1	Specialist
Pieridae	Tatochila autodice	5	17	0.2	0.647059	Specialist
Pieridae	Tatochila blanchardii	2	1	0.5	1	Specialist
Pieridae	Zegris eupheme	2	1	0.5	1	Specialist
Psychidae	Apterona crenulella	22	49	0.0454545	0.102041	Polyphagous
Psychidae	Thyridopteryx ephemeraeformis	50	178	0.02	0.00561798	Polyphagous
Pyralidae	Chilo suppressalis	3	54	0.333333	0.0185185	Oligophagous
Pyralidae	Evergestis limbata	2	2	0.5	0.5	Oligophagous
Pyralidae	Hypotia corticalis	2	2	0.5	0.5	Oligophagous
Pyralidae	Talis quercella	4	4	0.25	0.25	Oligophagous
Pyralidae	Trachylepidia fructicassiella	2	22	0.5	0.0454545	Oligophagous
Pyralidae	Achyra rantalis	8	28	0.125	0.0357143	Polyphagous
Pyralidae	Corcyra cephalonica	20	76	0.05	0.0394737	Polyphagous
Pyralidae	Diaphania indica	8	68	0.125	0.0147059	Polyphagous
Pyralidae	Elasmopalpus lignosellus	17	113	0.0588235	0.0265487	Polyphagous
Pyralidae	Ephestia elutella	15	25	0.0666667	0.04	Polyphagous
Pyralidae	Euzophera osseatella	10	20	0.1	0.05	Polyphagous
Pyralidae	Herpetogramma bipunctalis	17	65	0.0588235	0.0153846	Polyphagous
Pyralidae	Herpetogramma submarginalis	6	17	0.166667	0.117647	Polyphagous
Pyralidae	Loxostege sticticalis	17	57	0.0588235	0.0175439	Polyphagous
Pyralidae	Nomophila nearctica	7	14	0.142857	0.0714286	Polyphagous
Pyralidae	Nomophila noctuella	6	20	0.166667	0.05	Polyphagous
Pyralidae	Omiodes diemenalis	6	83	0.166667	0.0120482	Polyphagous
Pyralidae	Omiodes simialis	11	19	0.0909091	0.105263	Polyphagous
Pyralidae	Ostrinia nubilalis	16	82	0.0625	0.0121951	Polyphagous
Pyralidae	Paralipsa gularis	22	28	0.0454545	0.0357143	Polyphagous
Pyralidae	Plodia interpunctella	26	82	0.0384615	0.0243902	Polyphagous
Pyralidae	Udea ferrugalis	9	17	0.111111	0.117647	Polyphagous
Pyralidae	Cornifrons ulceratalis	1	1	1	1	Specialist
Pyralidae	Crocidolomia pavonana	7	65	0.142857	0.661538	Specialist
Pyralidae	Eustixia pupula	2	4	0.5	0.75	Specialist
Pyralidae	Evergestis africalis	1	1	1	1	Specialist
Pyralidae	Evergestis bifascialis	1	3	1	1	Specialist
Pyralidae	Evergestis extimalis	1	8	1	1	Specialist
Pyralidae	Evergestis forficalis	2	9	0.5	0.888889	Specialist
Pyralidae	Evergestis infirmalis	1	1	1	1	Specialist
Pyralidae	Evergestis pallidata	1	9	1	1	Specialist
Pyralidae	Evergestis politalis	1	1	1	1	Specialist
Pyralidae	Evergestis renatalis	1	2	1	1	Specialist
Pyralidae	Evergestis rimosalis	1	7	1	1	Specialist
Pyralidae	Hellula hydralis	1	2	1	1	Specialist
Pyralidae	Hellula phidilealis	3	15	0.333333	0.8	Specialist
Pyralidae	Hellula rogatalis	2	10	0.5	0.9	Specialist
Pyralidae	Hellula undalis	4	60	0.25	0.9	Specialist
Pyralidae	Krombia harralis	1	1	1	1	Specialist
Pyralidae	Krombia zarcinellus	1	1	1	1	Specialist
Pyralidae	Noctuelia isatidalis	1	1	1	1	Specialist
Pyralidae	Orenaia alpestralis	1	1	1	1	Specialist
Pyralidae	Symphysa amoenalis	1	1	1	1	Specialist
Sphingidae	Hippotion velox	5	5	0.2	0.2	Oligophagous
Sphingidae	Temnora fumosa	3	5	0.333333	0.4	Oligophagous
Sphingidae	Hyles lineata	36	160	0.0277778	0.025	Polyphagous
Sphingidae	Manduca sexta	10	124	0.1	0.0483871	Polyphagous
Tineidae	Trachycentra calamias	4	5	0.25	0.2	Oligophagous
Tineidae	Pringleophaga kerguelensis	1	1	1	1	Specialist
Tortricidae	Adoxophyes fasciculana	26	56	0.0384615	0.0178571	Polyphagous
Tortricidae	Adoxophyes melia	10	11	0.1	0.0909091	Polyphagous
Tortricidae	Adoxophyes privatana	31	94	0.0322581	0.0106383	Polyphagous
Tortricidae	Amorbia emigratella	22	37	0.0454545	0.027027	Polyphagous
Tortricidae	Clepsis persicana	24	75	0.0416667	0.0133333	Polyphagous
Tortricidae	Clepsis spectrana	22	38	0.0454545	0.0526316	Polyphagous
Tortricidae	Cnephasia asseclana	9	23	0.111111	0.0869565	Polyphagous
Tortricidae	Cochylis epilinana	5	12	0.2	0.0833333	Polyphagous
Tortricidae	Epiphyas postvittana	36	89	0.0277778	0.011236	Polyphagous
Tortricidae	Pandemis lamprosana	15	51	0.0666667	0.0196078	Polyphagous
Tortricidae	Tortrix capensana	8	12	0.125	0.0833333	Polyphagous
Tortricidae	Selania leplastriana	1	9	1	1	Specialist
Yponomeutidae	Eidophasia messingiella	1	3	1	1	Specialist
Yponomeutidae	Leuroperna sera	1	5	1	1	Specialist
Yponomeutidae	Plutella annulatella	1	1	1	1	Specialist
Yponomeutidae	Plutella antiphona	1	1	1	1	Specialist
Yponomeutidae	Plutella armoraciae	1	3	1	1	Specialist
Yponomeutidae	Plutella australiana	1	7	1	1	Specialist
Yponomeutidae	Plutella haasi	1	1	1	1	Specialist
Yponomeutidae	Plutella hufnagelii	1	1	1	1	Specialist
Yponomeutidae	Plutella porrectella	1	5	1	1	Specialist
Yponomeutidae	Plutella xylostella	11	103	0.0909091	0.84466	Specialist
Yponomeutidae	Rhigognostis annulatella	1	2	1	1	Specialist
Yponomeutidae	Rhigognostis dalella	1	1	1	1	Specialist
Yponomeutidae	Rhigognostis incarnatella	1	3	1	1	Specialist
Yponomeutidae	Rhigognostis senilella	1	3	1	1	Specialist

## Sheet: Table 2
Supplementary Table 2
Summary of survival data for the selected (TKF) and unselected parental strain (TWB) of Helicoverpa armigera after 2, 21 and 29 rounds of selection (Year)
on artificial diet (AD), kale and cabbage. Mean survival at 4 days after hatching (Mean 4d) and survival of individualised larvae to the adult stage (Adults)
			Number of
Year	Strain	Food	Families	Mean 4d	St Dev	Adults	St Dev
2013	TWB	AD	4	0.95	0.06	0.91	0.06
2013	TWB	kale	4	0.83	0.02	0.01
2013	TWB	cabbage	4	0.77	0.05	0.01
2013	TKF	AD	6	0.9	0.1	0.78	0.12
2013	TKF	kale	6	0.88	0.06	0.03
2013	TKF	cabbage	6	0.84	0.09	0.05
2015	TWB	AD	4	0.92	0.14	0.8	0.04
2015	TWB	kale	4	0.65	0.18	0.76	0.14
2015	TWB	cabbage	4	0.67	0.16	0.57	0.28
2015	TKF	AD	3	0.91	0.08	0.64	0.05
2015	TKF	kale	3	0.7	0.15	0.68	0.21
2015	TKF	cabbage	3	0.69	0.11	0.47	0.26
2016	TWB	AD	5	0.9	0.14	0.68	0.15
2016	TWB	kale	5	0.82	0.08	0.56	0.07
2016	TWB	cabbage	5	0.59	0.22	0.47	0.2
2016	TKF	AD	6	0.96	0.09	0.62	0.16
2016	TKF	Kale	6	0.83	0.1	0.47	0.15
2016	TKF	cabbage	6	0.57	0.29	0.42	0.23

## Sheet: Tabel 3
Supplementary Table 3
Summary of early laral weight (mg) for the selected (TKF) and unselected parental strain (TWB) of Helicoverpa armigera after 2, 21 and 29 rounds of selection (Year)
on artificial diet (AD), kale and cabbage. Mean weight at 4 days after hatching (St Dev, n) for each Family.
Year		TWB				TKF
	Family	AD	cabbage	kale	Family	AD	cabbage	kale
2013	12	5.27 (0.46,9)	0.9 (0.56,19)	2.81 (1.0,16)	2	4.02 (0.28,6)	0.72 (0.24,18)	2.17 (0.90,19)
2013	15	5.13 (1.02,9)	0.63 (0.21,8)	5.30 (1.2,8)	3	3.80 (0.91,8)	0.93 (0.63,18)	2.56 (0.93,18)
2013	17	4.21 (0.72,10)	0.68 (0.33,13)	2.24 (1.09,18)	4	4.54 (1.2,14)	0.78 (0.46,15)	3.22 (1.19,15)
2013	19	3.85 (0.97,6)	1.5 (0.47,19)	2.64 (1.44,16)	5	2.68 (1.28,11)	1.03 (0.40,16)	2.21 (1.30,16)
2013					9	5.44 (0.68,10)	2.54 (1.21,15)	4.19 (1.48,19)
2013					10	3.72 (1.46,10)	1.09 (0.53,16)	2.46 (1.35,17)
2015	2	10.71 (5.81,30)	2.44 (2.88,23)	3.61 (1.90,27)	11	12.09 (6.38,30)	2.53 (2.88,8)	4.10 (2.78,16)
2015	6	10.63 (5.89,13)	2.90 (3.35,7)		15			2.17 (1.71,8)
2015	17	12.95 (6.12,20)	1.44 (1.13,4)	0.95 (0.68,3)	19	14.77 (5.46,30)	0.92 (0.52,7)	5.53 (3.33,26)
2015					24	19.01 (4.36,29)	2.58 (1.04,31)	5.79 (5.15,19)
2016	526		0.90 (0.57,7)	2.46 (0.48,8)	445	5.36 (3.15,6)	1.54 (0.69,6)	4.34 (2.68,5)
2016	524	11.95 (3.20,5)	1.68 (0.32,6)	4.46 (0.93,8)	439	9.15 (3.02,6)	2.67 (1.18,6)	5.01 (0.98,5)
2016	513	8.41 (1.34,5)	1.01 (0.76,6)	5.63 (2.69,7)	432	8.94 (1.62,5)	0.97 (0.25,4)	5.03 (2.01,5)
2016	510	9.722 (3.97,5)	1.67 (0.28,6)	5.49 (1.46,6)	429	13.39 (7.27,5)	2.41 (0.48,5)	2.30 (0.79,6)
2016	507	8.82 (1.30,5)	0.87 (0.48,8)	1.62 (0.75,7)	427	12.53 (5.58,6)	1.67 (0.53,6)	2.43 (1.00,5)
2016	504	12.54 (3.63,5)	1.24 (0.46,7)	6.36 (1.59,7)

## Sheet: Table 4
Supplementary Table 4
Summary of pupal parameters for the selected (TKF) and unselected parental strain (TWB) of Helicoverpa armigera for 2015 & 2016 development assays
on artificial diet (AD), kale and cabbage, for each Family.
					Pupal weight (mg)			Time to pupate (d)			Time as a pupa (d)
Year	Strain	Family	Food	Gender	Mean	SD	n	Mean	SD	n	Mean	SD	n
2015	TWB	2	AD	f	346.195	23.2154	17	12.13	1.15	16	8.67647	0.465738	17	(NB: Time to pupate has one missing value)
2015	TWB	2	AD	m	348.236	34.2194	23	13.2609	1.25109	23	9.54348	0.729462	23
2015	TWB	2	cabbage	f	237.156	54.1437	17	17.9412	1.71284	17	8.26471	0.495847	17
2015	TWB	2	cabbage	m	239.468	37.5783	24	16.625	1.61009	24	9.15625	0.493504	24
2015	TWB	2	kale	f	273.127	36.9506	38	14.5263	1.42823	38	7.90789	0.378569	38
2015	TWB	2	kale	m	280.79	30.9346	25	14.32	1.14455	25	8.8	0.549621	25
2015	TWB	6	AD	f	369.038	28.0529	4	9.5	3	4	8.375	0.478714	4
2015	TWB	6	AD	m	371.64	25.8084	6	10.6667	3.07679	6	9.625	0.209165	6
2015	TWB	6	cabbage	f	161.4	NA	1	13	NA	1	7	NA	1
2015	TWB	6	cabbage	m	238.467	40.0929	3	12.6667	1.1547	3	8.66667	0.57735	3
2015	TKF	11	AD	f	327.391	47.5447	13	12.8461	0.800641	13	7.80769	0.596464	13
2015	TKF	11	AD	m	331.326	43.7842	12	13.9167	0.996205	12	9.16667	0.525847	12
2015	TKF	11	cabbage	f	181.995	8.25194	2	17.5	2.12132	2	6.875	0.176777	2
2015	TKF	11	cabbage	m	200.49	20.1667	2	16	2.82843	2	8.25	0.353553	2
2015	TKF	11	kale	f	217.103	27.7313	3	16	1.73205	3	7.33333	0.57735	3
2015	TKF	11	kale	m	229.568	38.2163	5	14.4	0.894427	5	8.45	0.67082	5
2015	TKF	15	kale	f	194.19	NA	1	16	NA	1	7.75	NA	1
2015	TKF	15	kale	m	275.772	25.4428	6	14.6667	0.816497	6	8.45833	0.36799	6
2015	TKF	17	AD	f	331.503	42.8063	3	11.6667	0.57735	3	8.5	0.5	3
2015	TKF	17	AD	m	338.066	25.471	14	12.6429	1.27745	14	9.48214	0.541226	14
2015	TKF	17	cabbage	m	214.55	NA	1	17	NA	1	9	NA	1
2015	TKF	17	kale	m	234.145	35.6877	2	15	1.41421	2	9.375	0.53033	2
2015	TKF	19	AD	f	308.678	27.2605	17	11.5882	0.939336	17	7.97059	0.624264	17
2015	TKF	19	AD	m	307.796	26.6651	14	11.7143	1.26665	14	8.96429	0.719623	14
2015	TKF	19	cabbage	f	173.965	13.9936	2	17.5	2.12132	2	7.375	0.53033	2
2015	TKF	19	kale	f	243.773	28.5003	11	13.6364	0.924416	11	7.29545	0.485002	11
2015	TKF	19	kale	m	239.673	33.1625	8	13.75	1.48805	8	8.15625	0.376485	8
2015	TKF	24	AD	f	315.816	25.21	35	11.2571	1.14642	35	8.42857	0.654654	35
2015	TKF	24	AD	m	321.62	14.8165	22	11.7273	1.57908	22	9.17046	0.633332	22
2015	TKF	24	cabbage	f	215.619	28.9663	22	15.7273	1.24142	22	8.11364	0.634932	22
2015	TKF	24	cabbage	m	224.417	26.0248	26	16.0385	1.24838	26	8.79808	0.441697	26
2015	TKF	24	kale	f	254.938	28.8255	12	12.8333	0.717741	12	7.83333	0.389249	12
2015	TKF	24	kale	m	259.914	29.9658	27	13.8519	1.53682	27	8.33333	0.509525	27
2016	TWB	504	AD	f	330.858	19.6025	5	11.46	0	5	7.67	0	5
2016	TWB	504	AD	m	320.815	44.173	2	11.46	0	2	8.67	1.41421	2
2016	TWB	504	cabbage	f	236.193	37.2818	3	18.35	3.27358	3	7.78	0.190526	3
2016	TWB	504	cabbage	m	248.08	NA	1	16.46	NA	1	7.67	NA	1
2016	TWB	504	kale	f	250.03	24.9142	9	12.4422	0.980023	9	7.57667	0.325576	9
2016	TWB	504	kale	m	254.19	6.37692	3	12.4467	0.980068	3	8.01667	0.566157	3
2016	TWB	507	AD	f	306.707	14.7544	8	11.46	0	8	7.67	0	8
2016	TWB	507	cabbage	f	195.54	39.5672	4	18.96	2.52022	4	7.42	0.584409	4
2016	TWB	507	cabbage	m	257.223	35.1003	4	17.49	0.832907	4	8.14	0.589124	4
2016	TWB	507	kale	f	217.98	23.273	3	15.1267	1.55401	3	7.67	0.04	3
2016	TWB	507	kale	m	225.022	39.4823	6	16.5217	1.89144	6	8.10833	0.505506	6
2016	TWB	510	AD	f	312.507	20.8274	4	11.46	0	4	7.67	0	4
2016	TWB	510	AD	m	354.793	22.0743	3	11.46	0	3	8.00333	0.57735	3
2016	TWB	510	cabbage	f	200.86	37.7629	3	16.8333	1.1547	3	7.29667	0.57735	3
2016	TWB	510	kale	f	229.153	41.8361	4	12.94	0.554256	4	6.69	0.800333	4
2016	TWB	510	kale	m	262.624	16.5489	5	12.46	0	5	8.67	0.707107	5
2016	TWB	513	AD	f	354.7	NA	1	11.46	NA	1	7.67	NA	1
2016	TWB	513	AD	m	325.28	23.3655	6	12.6133	0.735137	6	8.68333	0.632793	6
2016	TWB	513	cabbage	f	218.77	24.3494	4	16.74	0.96111	4	7.39	0.48	4
2016	TWB	513	cabbage	m	190.782	27.5974	8	18.5425	1.71095	8	8.4625	0.639369	8
2016	TWB	513	kale	f	293.145	42.0941	2	12.94	0.678822	2	7.19	0.678823	2
2016	TWB	513	kale	m	239.971	41.5172	8	13.2	1.4864	8	7.805	0.350632	8
2016	TWB	524	AD	f	319.086	14.5383	5	11.46	0	5	7.87	0.447214	5
2016	TWB	524	AD	m	319.618	36.6736	4	11.71	0.5	4	8.17	0.57735	4
2016	TWB	524	cabbage	f	169.75	NA	1	20.13	NA	1	8	NA	1
2016	TWB	524	cabbage	m	165.796	52.5116	5	21.67	4.72408	5	8.536	0.573088	5
2016	TWB	524	kale	f	246.232	50.6068	5	13.428	0.693051	5	7.102	0.536954	5
2016	TWB	524	kale	m	259.084	20.3496	8	13.185	0.688995	8	7.945	0.460279	8
2016	TWB	526	AD	f	295.983	27.9215	3	12.1267	0.57735	3	7.67	0	3
2016	TWB	526	AD	m	304.48	NA	1	12.46	NA	1	9.67	NA	1
2016	TWB	526	cabbage	f	236.21	NA	1	28.13	NA	1	9	NA	1
2016	TWB	526	cabbage	m	180.887	30.0142	4	20.8775	2.4198	4	8.2525	0.308909	4
2016	TWB	526	kale	f	208.012	24.9986	6	14.6067	1.19323	6	7.19	0.541406	6
2016	TWB	526	kale	m	239.966	41.6592	5	16.11	2.20547	5	8.02	0.473392	5
2016	TKF	427	AD	f	287.303	41.7719	3	12.1133	1.13161	3	7.35	0.554256	3
2016	TKF	427	AD	m	326.543	10.7906	4	12.69	1.47779	4	8.69	0.816823	4
2016	TKF	427	cabbage	f	230.607	68.6062	4	17.8975	2.49175	4	7.7325	0.179327	4
2016	TKF	427	cabbage	m	241.443	38.445	3	16.8067	0.600444	3	8.65667	1.00027	3
2016	TKF	427	kale	f	257.925	102.41	2	14.96	0.763675	2	6.67	0.0565685	2
2016	TKF	427	kale	m	225.15	22.704	7	16.1857	1.73027	7	7.94429	0.483558	7
2016	TKF	429	AD	f	305.985	42.3205	4	11.95	0.98	4	7.43	0.48	4
2016	TKF	429	AD	m	286.09	53.6601	3	12.4467	0.980068	3	8.35	0.589237	3
2016	TKF	429	cabbage	f	188.4	4.86489	2	21.94	3.09713	2	7.69	0.438406	2
2016	TKF	429	cabbage	m	234.764	45.6559	8	18.475	2.18166	8	8.28	0.705347	8
2016	TKF	429	kale	f	248.043	42.6161	3	15.46	1.02059	3	7.33667	0.578734	3
2016	TKF	429	kale	m	234.966	26.0035	8	15.585	1.15168	8	7.795	0.339032	8
2016	TKF	432	AD	f	302.37	34.1341	3	11.46	0	3	7.67	0	3
2016	TKF	432	AD	m	311.32	NA	1	12.46	NA	1	8.67	NA	1
2016	TKF	432	cabbage	f	191.67	NA	1	22.13	NA	1	8	NA	1
2016	TKF	432	kale	f	210.53	30.2555	7	14.1629	1.13369	7	6.82429	0.374827	7
2016	TKF	432	kale	m	231.417	39.7861	6	17.0717	1.49827	6	7.725	0.134722	6
2016	TKF	439	AD	f	290.127	30.7301	4	11.46	0	4	7.67	0	4
2016	TKF	439	AD	m	300.812	29.7923	4	11.46	0	4	7.67	0	4
2016	TKF	439	cabbage	f	176.16	NA	1	20.13	NA	1	8	NA	1
2016	TKF	439	cabbage	m	204.808	51.8837	6	17.5567	1.69895	6	8.24	0.918564	6
2016	TKF	439	kale	f	227.51	4.53963	2	14.42	0	2	6.71	0	2
2016	TKF	439	kale	m	242.135	7.43927	4	14.44	0.84947	4	7.94	0.514717	4
2016	TKF	445	AD	f	278.46	25.0316	2	11.46	0	2	7.67	0	2
2016	TKF	445	AD	m	300.77	1.23661	3	13.1	0.554256	3	8.69667	0.023094	3
2016	TKF	445	cabbage	f	174.142	34.3968	5	18.87	1.76407	5	7.46	0.44379	5
2016	TKF	445	cabbage	m	192.766	41.3307	8	18.6013	1.7514	8	8.40375	0.334747	8
2016	TKF	445	kale	f	199.918	23.3576	5	14.436	1.41438	5	6.894	0.456596	5
2016	TKF	445	kale	m	220.28	NA	1	15.5	NA	1	7.63	NA	1

## Sheet: Table 5
Supplementary Table 5
Summary of the proportion of neonate larvae leaving artificial diet (AD) or Cabbage or Kale for the selected (TKF) and unselected parental strain (TWB) of Helicoverpa armigera after 21 rounds of selection.
Strain	Family	Food	Larval weight (mg)	Larvae Left	Larvae stayedStayed	Total (n)	Prop_stayed	1-Prop_left
TKF	8	Kale	1	7	13	20	0.65	0.35
TKF	8	Cabbage	0.9	2	18	20	0.9	0.1
TKF	8	AD	1	6	14	20	0.7	0.3
TKF	21	Kale	0.9	1	19	20	0.95	0.05
TKF	21	Cabbage	1.1	3	17	20	0.85	0.15
TKF	21	AD	1	4	16	20	0.8	0.2
TKF	20	Kale	1.19	3	17	20	0.85	0.15
TKF	20	Cabbage	1.17	4	16	20	0.8	0.2
TKF	20	AD	1.09	7	13	20	0.65	0.35
TKF	25	Kale	1.09	3	17	20	0.85	0.15
TKF	25	Cabbage	1.14	1	19	20	0.95	0.05
TKF	25	AD	0.88	6	14	20	0.7	0.3
TKF	8	Kale	0.88	4	16	20	0.8	0.2
TKF	8	Cabbage	0.79	5	15	20	0.75	0.25
TKF	8	AD	0.82	3	17	20	0.85	0.15
TKF	23	Kale	0.99	3	17	20	0.85	0.15
TKF	23	Cabbage	0.96	3	17	20	0.85	0.15
TKF	23	AD	0.93	4	16	20	0.8	0.2
TWB	18	Kale	0.85	5	15	20	0.75	0.25
TWB	18	Cabbage	0.85	2	18	20	0.9	0.1
TWB	18	AD	0.88	10	10	20	0.5	0.5
TWB	22	Kale	0.82	4	16	20	0.8	0.2
TWB	22	Cabbage	0.82	3	17	20	0.85	0.15
TWB	22	AD	0.86	4	16	20	0.8	0.2
TWB	25	Kale	1.2	2	18	20	0.9	0.1
TWB	25	Cabbage	1.2	6	14	20	0.7	0.3
TWB	25	AD	1.1	14	6	20	0.3	0.7
TWB	25	Kale	0.95	3	17	20	0.85	0.15
TWB	25	Cabbage	0.92	7	13	20	0.65	0.35
TWB	25	AD	0.93	10	10	20	0.5	0.5
TWB	25	Kale	1.2	8	12	20	0.6	0.4
TWB	25	Cabbage	1.18	11	9	20	0.45	0.55
TWB	25	AD	1.18	13	7	20	0.35	0.65
TWB	16	Kale	0.98	3	17	20	0.85	0.15
TWB	16	Cabbage	0.93	7	12	19	0.631579	0.368421
TWB	16	AD	0.95	10	10	20	0.5	0.5
